# Supplementary material for: Neutrophil Extracellular Traps Release following Hypoxic-Ischemic Brain Injury in Newborn Rats Treated with Therapeutic Hypothermia
Source: Int J Mol Sci. 2023 Feb 10;24(4):3598. doi: 10.3390/ijms24043598 (PMC9966013; doi:10.3390/ijms24043598)
Supplement: Supplementary file 1 [file ijms-24-03598-s001.zip]

Archive with 1 entries (1 files):
- ijms-2130085-supplementary.pdf
